# Supplementary material for: Readmission and death following hospitalization among people with HIV in South Africa
Source: PLoS One. 2019 Jul 3;14(7):e0218902. doi: 10.1371/journal.pone.0218902 (PMC6608975; doi:10.1371/journal.pone.0218902)
Supplement: S1 Dataset — (CSV) [file pone.0218902.s001.csv]

participant	agegrp3	Gender	_2___2__Has_the_participant_gone	_2___3__Before_coming_to_the_hos	_2___3___1__How_long_has_the_par	_2___5__Will_someone_help_take_c	_2___6__Are_there_times_the_part	lengthadmission	_2___7___1__If_yes__what_was_the	died	readmit	attendclinic	timetofu1	timingofclin1	weekstoclin1	timetofu2	timingofclin2	weekstoclin2	weekstoclin	weekstoclingrp	schedwkstoclin	clinicvis	clinicattendedgrp	onart	admithiv	los	cd4grp	agegrp	include1	fu1fromdc	fu2fromdc	localclinic1	localclinic2	chroniclungheart	cancer	tbatadmit	chronicmeds	carehardtoaccess	famdisclose	hivdxbefore	preadmitart	fucontact	fucontactpart	schedfuloc	attendasrefer	timetoclin	timetodeath	disclosecaregive	dischargeart
1	>45	Female	Yes	Yes	> 1 - 5 years	Yes	No	1		0	0	1	8	1	7	25	1	24	7	4--12		1	local	1	1	<=3	unknown	3	1	8	25	Local	Local	0	0	0	1	0	1	1	1	1	1	local	1			1
2	>45	Female	No	Yes	> 1 - 5 years	Yes	No	1		0	1	1	8	6	2	25			2	<=2	2--4	1	tshepong	1	1	<=3	unknown	3	1	8	25	Tshepong		1	0	1	1	0	0	1	1	1	1	tshepong	1			0
3	>45	Female	Yes	Yes	> 1 - 5 years	Yes	No	22		0	1	1	8	4	4	25	6	19	4	2--4	<=2	1	tshepong	1	1	>9	unknown	3	1	8	25	Tshepong	Tshepong	0	0	0	1	0	1	1	1	1	1	other	2	2		1
4	31--45	Female	Yes	Yes	> 1 - 5 years	No	Yes	12	1050	0	1	1	7	6	1	26	2	24	1	<=2	<=2	1	tshepong	1	1	>9	>200	2	1	7	26	Tshepong	Tshepong	0	0	0	1	1	0	1	1	1	1	tshepong	1	2		0	1
5	17--30	Female	Yes	Yes	0 - 6 months	Yes	No	8		0	1	0	7								<=2	0	none	1	1	3.1--9	unknown	1	1	7				0	0	0	1	0	0	1	1	1	1	tshepong	3			0	1
6	>45	Female	Yes	Yes	> 1 - 5 years	Yes	Yes	7	822	0	1	1	11	2	9	29	2	27	9	4--12	2--4	1	tshepong	1	1	3.1--9	>200	2	1	11	29	Tshepong	Tshepong	0	0	0	1	1	0	1	1	1	1	tshepong	2	5		0
7	>45	Male	Yes	Yes	> 1 - 5 years	Yes	Yes	12		1	1	0	8								2--4	0	none	0	1	>9	unknown	3	1	8				1	0	1	1	1	0	1	1	1	0	tshepong	3		6	0	1
8	31--45	Male	No	No		Yes	No	7	113	0	1	1	9	1	8	31			8	4--12	<=2	1	local	1	1	3.1--9	<=200	2	1	9	31	Local		0	0	0	0	0	0	0	0	1	1	tshepong	2			0
9	>45	Male	Yes	No		Yes	No	25	260	0	1	1	11	2	9	25	1	24	9	4--12	2--4	1	tshepong	1	0	>9	>200	3	1	11	25	Tshepong	Tshepong	0	0	0	0	0	0	0	0	1	1	tshepong	2			0	1
10	31--45	Male	No	No		No	No	2	235	0	0	0	9								2--4	0	none	0	1	<=3	>200	1	1	9				0	0	0	0	0	1	0	0	1	0	tshepong	3			0
11	17--30	Male	Yes	No		Yes	Yes	15		0	1	1	10	1	9	27			9	4--12	<=2	1	tshepong	1	1	>9	unknown	1	1	10	27	Tshepong		0	0	0	0	1	1	1	1	1	1	tshepong	2			1	1
12	31--45	Male	No	No		Yes	No	26		1	0	0	8			27					<=2	0	none	0	1	>9	unknown	1	1	8	27			0	0	1	0	0	0	1	1	1	0	tshepong	3		17	0
13	31--45	Female	No	Yes	> 1 - 5 years	Yes	Yes	1	222	0	1	0	7			34					2--4	0	none	0	1	<=3	>200	1	1	7	34			0	0	0	1	1	0	1	1	1	0	local	3			0	1
14	17--30	Male	No	No		Yes	Yes	3	25	1	0	0	13								<=2	0	none	0	1	<=3	<=200	1	1	13				0	0	1	0	1	1	0	0	1	0	tshepong	3		12	1
15	>45	Female	Yes	No		Yes	Yes	6		0	1	1	8	6	2	26	1	25	2	<=2	2--4	1	local	1	1	3.1--9	unknown	3	1	8	26	Local	Local	1	0	1	0	1	1	1	1	1	1	tshepong	2			1	1
16	>45	Female	No	Yes	0 - 6 months	Yes	Yes	2		0	1	1	8			26	1	25	25	12--52		1	tshepong	1	0	<=3	unknown	2	1	8	26		Tshepong	0	0	0	1	1	1	0	0	1	1		2	26		1
17	31--45	Male	Yes	No		Yes	Yes	125	492	0	0	1	-8	6	-14	8	1	7	4	2--4	<=2	1	tshepong	1	1	>9	>200	1	1	-8	8	Tshepong	Local	0	0	1	0	1	0	1	1	1	1	tshepong	2			0	1
18	>45	Male	Yes	Yes	> 1 - 5 years	Yes	Yes	4	275	1	1	0	7			26					4--12	0	none	0	1	3.1--9	>200	3	1	7	26			0	0	0	1	1	0	1	1	1	0	tshepong	3		14	0	1
19	>45	Female	Yes	Yes	> 1 - 5 years	Yes	No	6		0	1	1	12	6	6	25	1	24	6	4--12	4--12	1	tshepong	1	1	3.1--9	unknown	3	1	12	25	Tshepong	Tshepong	1	0	1	1	0	0	1	1	1	1	tshepong	1			0
20	31--45	Male	Yes	No		Yes	No	3	464	0	1	1	10			27			5		4--12	1	none	0	1	<=3	>200	2	1	10	27			0	0	0	0	0	1	0	0	1	0	tshepong	2	5		1
21	>45	Female	Yes	No		Yes	No	9		0	1	1	11	2	9	25	6	19	9	4--12	<=2	1	tshepong	1	0	3.1--9	unknown	3	1	11	25	Tshepong	Tshepong	0	0	0	0	0	0	0	0	1	1	tshepong	2	1		0
22	>45	Male	Yes	Yes	> 6 months - 1 year	Yes	No	2	233	0	0	1	7	6	1	25	1	24	1	<=2	2--4	1	tshepong	1	1	<=3	>200	3	1	7	25	Tshepong	Tshepong	1	0	0	1	0	0	1	1	1	1	tshepong	1	4		0	1
23	31--45	Female	Yes	Yes	0 - 6 months	Yes	No	26	63	0	0	1	9	6	3	39			3	2--4	4--12	1	tshepong	1	1	>9	<=200	2	1	9	39	Tshepong		0	0	0	1	0	1	1	0	1	1	tshepong	1			1
24	31--45	Male	Yes	Yes	> 6 months - 1 year	Yes	No	22	88	0	0	1	11	6	5	34	6	28	5	4--12	4--12	1	tshepong	1	1	>9	<=200	2	1	11	34	Tshepong	Local	0	0	1	1	0	1	1	1	1	1	tshepong	1	4		1	1
25	31--45	Male	No	Yes	> 1 - 5 years	Yes	No	4	1266	0	1	1	11	6	5	26	6	20	5	4--12	<=2	1	tshepong	1	1	3.1--9	>200	1	1	11	26	Tshepong	Tshepong	0	0	0	1	0	1	1	1	1	1	tshepong	2	3		1
26	31--45	Female	No	Yes	0 - 6 months	Yes	No	2		0	0	1	9	2	7	25	6	19	7	4--12	4--12	1	local	1	1	<=3	unknown	1	1	9	25	Local	Local	0	0	0	1	0	0	1	1	1	1	tshepong	2			0	1
27	31--45	Female	Yes	Yes	0 - 6 months	Yes	Yes	2		0	0	1	8	6	2	25	1	24	2	<=2	4--12	1	tshepong	1	1	<=3	unknown	2	1	8	25	Tshepong	Tshepong	0	0	0	1	1	1	1	1	1	1	tshepong	1	4		1	1
28	31--45	Female	Yes	Yes	> 1 - 5 years	Yes	No	2		0	1	1	8	6	2	25	1	24	2	<=2	<=2	1	local	1	1	<=3	unknown	2	1	8	25	Local	Local	0	0	0	1	0	0	1	1	1	1	tshepong	2			0
29	>45	Male	No	Yes	> 1 - 5 years	Yes	No	17	205	1	1	1	10	6	4	28	6	22	4	2--4	4--12	1	tshepong	1	0	>9	>200	3	1	10	28	Tshepong	Tshepong	1	0	0	1	0	0	0	0	1	1	tshepong	1	53	8	0
30	>45	Female	Yes	Yes	0 - 6 months	No	Yes	4		0	1	1	10			25	1	24	24	12--52	<=2	1	tshepong	1	1	3.1--9	unknown	3	1	10	25		Tshepong	0	0	0	1	1	1	1	0	1	1		2	1		0
31	>45	Female	No	No		No	Yes	18	691	1	1	0	8								<=2	0	none	0	0	>9	>200	3	1	8				0	0	0	0	1	1	0	0	1	0	tshepong	3		2	0
32	31--45	Female	Yes	No		No	No	15	164	0	1	1	12	6	6	25	4	21	6	4--12	<=2	1	tshepong	1	0	>9	<=200	2	1	12	25	Tshepong	Tshepong	0	0	1	0	0	0	0	0	1	1	tshepong	2			0
33	31--45	Female	Yes	No		Yes	Yes	9	240	0	0	1	7	6	1	25	2	23	1	<=2	4--12	1	local	1	1	3.1--9	>200	1	1	7	25	Local	Local	0	0	1	0	1	1	1	1	1	1	tshepong	2			1
34	31--45	Male	Yes	Yes	> 1 - 5 years	No	Yes	14		0	0	0	41			26					4--12	0	none	0	1	>9	unknown	2	1	41	26			0	0	0	1	1	0	1	1	1	0	other	3			0	1
35	>45	Female	Yes	No		Yes	No	2		1	1	1	8	6	2	25			2	<=2	<=2	1	local	1	1	<=3	unknown	3	1	8	25	Local		0	0	0	0	0	1	1	1	1	1	tshepong	2		18	1
36	17--30	Female	Yes	Yes	> 6 months - 1 year	Yes	No	7		0	0	1	8	4	4	25	6	19	4	2--4	4--12	1	local	1	1	3.1--9	unknown	1	1	8	25	Local	Local	0	0	0	1	0	1	1	1	1	1	tshepong	2			1
37	17--30	Female	Yes	No		No	Yes	45	1	1	0	0	7								<=2	0	none	0	1	>9	<=200	1	1	7				0	0	0	0	1	0	1	1	1	0	tshepong	3		6	0	1
38	>45	Female	Yes	Yes	> 1 - 5 years	Yes	No	8	84	0	0	1	9	6	3	25	1	24	3	2--4	2--4	1	local	1	1	3.1--9	<=200	3	1	9	25	Local	Local	0	0	0	1	0	1	1	1	1	1	tshepong	2			1	1
39	31--45	Female	Yes	Yes	> 6 months - 1 year	No	No	7		0	0	1	7	4	3	26	6	20	3	2--4	4--12	1	tshepong	1	1	3.1--9	unknown	1	1	7	26	Tshepong	Tshepong	1	0	1	1	0	1	1	1	1	1	tshepong	1	6		0	1
40	17--30	Female	Yes	Yes	0 - 6 months	Yes	Yes	8		0	0	1	9	6	3	9			3	2--4	<=2	1	local	1	1	3.1--9	unknown	1	1	9	9	Local		0	0	0	1	1	1	1	1	1	1	tshepong	2			1	1
41	31--45	Female	Yes	Yes	> 1 - 5 years	Yes	No	7	308	0	0	1	9	6	3	25	4	21	3	2--4	<=2	1	tshepong	1	1	3.1--9	>200	1	1	9	25	Tshepong	Tshepong	0	0	1	1	0	1	1	1	1	1	tshepong	2	2		1	1
42	31--45	Female	No	No		Yes	No	4	10	0	1	1	9	4	5	25	4	21	5	4--12	<=2	1	tshepong	1	0	3.1--9	<=200	2	1	9	25	Tshepong	Local	0	0	0	0	0	0	0	0	1	1	tshepong	2	2		0
43	>45	Male	Yes	No		Yes	No	2	146	0	0	1	9	2	7	25	1	24	7	4--12	4--12	1	local	1	1	<=3	<=200	2	1	9	25	Local	Local	0	0	1	0	0	1	1	1	1	1	local	1			1
44	>45	Male	Yes	No		No	No	12		0	1	1	8			25	6	19	19	12--52	<=2	1	local	1	1	>9	unknown	3	1	8	25		Local	0	0	0	0	0	1	1	1	1	1	tshepong	2			0	1
45	31--45	Male	Yes	Yes	> 1 - 5 years	Yes	No	9		0	0	1	9	6	3	25	1	24	3	2--4	<=2	1	tshepong	1	1	3.1--9	unknown	2	1	9	25	Tshepong	Tshepong	0	0	0	1	0	1	1	0	1	1		2	0		1	1
46	>45	Male	Yes	Yes	> 1 - 5 years	Yes	No	5	389	1	1	0	11								5	0	none	0	1	3.1--9	>200	2	1	11				0	0	1	1	0	1	1	1	1	0	tshepong	3		1	1
47	17--30	Female	Yes	Yes	> 1 - 5 years	No	No	2		0	0	1	10	6	4	28	6	22	4	2--4	4--12	1	local	1	1	<=3	unknown	1	1	10	28	Local	Local	0	0	0	1	0	1	1	1	1	1	local	1			0	1
48	31--45	Female	Yes	Yes	> 1 - 5 years	Yes	No	3	683	0	0	1	10	1	9	25	1	24	9	4--12		1	local	1	1	<=3	>200	2	1	10	25	Local	Local	0	0	0	1	0	1	1	1	1	1	local	1			1
49	31--45	Female	Yes	Yes	> 1 - 5 years	Yes	No	4		0	1	1	10	2	8	26	1	25	8	4--12	<=2	1	tshepong	1	1	3.1--9	unknown	2	1	10	26	Tshepong	Tshepong	0	0	0	1	0	1	1	1	1	1	tshepong	2			1	1
50	31--45	Female	No	Yes	Unknown	Yes	Yes	60	28	0	1	1	6	2	4	27			4	2--4	<=2	1	tshepong	1	1	>9	<=200	1	1	6	27	Tshepong		0	0	0	1	1	0	1	1	1	1	tshepong	2	19		0	1
51	>45	Male	No	No		No	No	9	221	1	1	0	14								<=2	0	none	0	0	3.1--9	>200	2	1	14				0	0	0	0	0	0	0	0	1	0	tshepong	3		11	0	1
52	31--45	Female	Yes	Yes	Unknown	Yes	No	2		0	1	1	15	6	9	24	1	23	9	4--12	<=2	1	tshepong	1	1	<=3	unknown	2	1	15	24	Tshepong	Tshepong	1	0	0	1	0	1	1	1	1	1	tshepong	2	1		1
53	17--30	Male	Yes	Yes	> 1 - 5 years	Yes	No	14		1	1	0	13									0	none	0	1	>9	unknown	1	1	13				0	0	0	1	0	0	1	1	1	0		3		11	0
54	31--45	Female	Yes	Yes	> 1 - 5 years	Yes	No	2		0	0	1	10	4	6	26	6	20	6	4--12	<=2	1	tshepong	1	1	<=3	unknown	1	1	10	26	Tshepong	Tshepong	0	0	0	1	0	0	1	1	1	1	tshepong	2	2		0	1
55	>45	Female	Yes	Yes	> 1 - 5 years	Yes	No	5		0	0	1	9			26	2	24	24	12--52	<=2	1	tshepong	1	1	3.1--9	unknown	3	1	9	26		Tshepong	0	0	0	1	0	1	1	1	1	1	tshepong	2	2		1
56	>45	Female	Yes	Yes	> 1 - 5 years	Yes	No	3		0	1	1	9	6	3	25	1	24	3	2--4	<=2	1	tshepong	1	1	<=3	unknown	3	1	9	25	Tshepong	Tshepong	0	0	0	1	0	1	1	1	1	1	tshepong	2	5		1
57	>45	Male	No	No		Yes	No	9		0	0	1	9	2	7				7	4--12		1	local	0	0	3.1--9	unknown	3	1	9		Local		0	0	0	0	0	1	0	0	1	1		2			1
58	>45	Male	Yes	Yes	> 1 - 5 years	Yes	No	3		0	0	1	13	2	11	27			11	4--12	4--12	1	local	1	1	<=3	unknown	2	1	13	27	Local		1	0	1	1	0	1	1	1	1	1	tshepong	2			1	1
59	>45	Male	Yes	Yes	> 1 - 5 years	Yes	No	6		0	1	1	10			25						0	local	1	1	3.1--9	unknown	3	1	10	25		Local	0	0	0	1	0	0	1	1	1	1		2			0
60	17--30	Male	No	No		Yes	Yes	8		0	1	1	8	2	6	25	6	19	6	4--12		1	local	1	1	3.1--9	unknown	1	1	8	25	Local	Local	0	0	0	0	1	1	1	1	1	1		2			1
61	31--45	Female	No	No		Yes	No	2		0	0	1	9	1	8	25	6	19	8	4--12	<=2	1	local	1	1	<=3	unknown	2	1	9	25	Local	Local	0	0	0	0	0	0	1	1	1	1	local	2			0
62	17--30	Female	Yes	Yes	> 1 - 5 years	Yes	No	1		0	0	1	9			27					<=2	0	none	0	1	<=3	unknown	1	1	9	27			0	0	0	1	0	1	1	1	1	0	tshepong	2			1
63	>45	Male	Yes	Yes	0 - 6 months	Yes	No	9	383	0	0	1	13			30					4--12	1	none	0	1	3.1--9	>200	2	1	13	30			0	0	1	1	0	1	1	1	1	0	tshepong	2			1	1
64	31--45	Male	Yes	No		Yes	Yes	23	21	1	0	0									2--4	0	none	0	0	>9	<=200	2	1					0	0	1	0	1	1	0	0	0	0	tshepong	3		8	1	1
65	17--30	Male	Yes	No		Yes	No	8	21	1	1	0	13								2--4	0	none	0	0	3.1--9	<=200	1	1	13				0	0	1	0	0	0	0	0	1	0	tshepong	3		8	0
66	31--45	Male	Yes	No		No	No	6	326	0	1	1	8	2	6	26	6	20	6	4--12	4--12	1	local	1	1	3.1--9	>200	1	1	8	26	Local	Tshepong	0	0	0	0	0	1	1	1	1	1	tshepong	2			0	1
67	31--45	Male	Yes	Yes	> 1 - 5 years	No	Yes	4	501	0	1	1	9			28	1	27	27	12--52	4--12	1	tshepong	1	0	3.1--9	>200	2	1	9	28		Tshepong	0	0	0	1	1	0	0	0	1	1	tshepong	2	0		0
68	>45	Male	No			Yes	No	7		0	0	1	8			29			4		2--4	1	none	0	1	3.1--9	unknown	3	1	8	29			0	0	1	0	0	1	1	1	1	0	tshepong	2	4		1	1
69	17--30	Male	No	No		Yes	No	9		0	1	1	7	2	5	28	4	24	5	4--12	2--4	1	local	1	1	3.1--9	unknown	1	1	7	28	Local	Local	0	0	0	0	0	1	1	0	1	1	tshepong	2			1
70	>45	Male	Yes	Yes	> 1 - 5 years	Yes	No	4	760	0	0	1	8	1	7	25	4	21	7	4--12	4--12	1	local	1	0	3.1--9	>200	3	1	8	25	Local	Tshepong	0	0	0	1	0	1	0	0	1	1	tshepong	2	3		1
71	31--45	Female	Yes	Yes	> 1 - 5 years	Yes	No	3		0	0	1	12	6	6	25	6	19	6	4--12	<=2	1	tshepong	1	1	<=3	unknown	2	1	12	25	Tshepong	Tshepong	0	0	0	1	0	1	1	1	1	1	tshepong	2	4		1
72	31--45	Male	Yes	No		Yes	Yes	37		1	0	0	8								2--4	0	none	0	0	>9	unknown	2	1	8				1	0	0	0	1	0	0	0	1	0	tshepong	3		8	0
73	17--30	Male	Yes	Yes	0 - 6 months	Yes	No	31	119	1	0	1	8	4	4	25			4	2--4		1	local	1	1	>9	<=200	1	1	8	25	Local		0	0	1	1	0	1	1	1	1	1	tshepong	2		24	1
74	31--45	Male	No	Yes	> 6 months - 1 year	Yes	Yes	6	40	1	1	0	7								4--12	0	none	0	1	3.1--9	<=200	2	1	7				0	0	1	1	1	1	1	0	1	0	tshepong	3		13	1	1
75	>45	Female	No	Yes	> 1 - 5 years	Yes	No	10	639	1	1	0	11								<=2	0	none	0	1	>9	>200	3	1	11				0	1	0	1	0	1	1	1	1	0	tshepong	3		8	1	1
76	>45	Male	Yes	No		Yes	Yes	6	1	1	0	0	8								2--4	0	none	0	1	3.1--9	<=200	2	1	8				0	0	0	0	1	1	1	1	1	0	tshepong	3		3	1	1
77	31--45	Male	Yes	Yes	> 1 - 5 years	Yes	Yes	5	184	0	1	1	7	2	5	26	4	22	5	4--12	<=2	1	local	1	1	3.1--9	<=200	2	1	7	26	Local	Tshepong	1	0	0	1	1	0	1	1	1	1	tshepong	2			0
78	31--45	Male	Yes	Yes	0 - 6 months	No	Yes	19	53	0	1	1	7	4	3	27	6	21	3	2--4	2--4	1	local	1	1	>9	<=200	2	1	7	27	Local	Tshepong	0	0	1	1	1	1	1	1	1	1	tshepong	2	4		0
79	>45	Female	No	Yes	> 1 - 5 years	Yes	No	7	269	1	1	1	8			29	6	23	23	12--52	<=2	1	tshepong	1	0	3.1--9	>200	3	1	8	29		Tshepong	0	0	0	1	0	0	0	0	1	1	tshepong	2		8	0
80	31--45	Male	Yes	Yes	> 6 months - 1 year	Yes	Yes	16		1	1	0	7								<=2	0	none	0	1	>9	unknown	1	1	7				1	0	1	1	1	0	1	1	1	0	tshepong	3		2	0
81	17--30	Female	No	No		Yes	Yes	5		0	1	1	7	1	6	26	2	24	6	4--12	<=2	1	local	1	1	3.1--9	unknown	1	1	7	26	Local	Local	0	0	0	0	1	1	1	1	1	1	tshepong	2			1	1
82	>45	Female	Yes	Yes	> 1 - 5 years	Yes	No	5	760	0	1	1	9	6	3	28	6	22	3	2--4	<=2	1	local	1	1	3.1--9	>200	3	1	9	28	Local	Local	0	0	1	1	0	1	1	1	1	1	tshepong	2			1	1
83	31--45	Female	No	Yes	Unknown	Yes	Yes	5		0	1	1	11	6	5	29			5	4--12	4--12	1	tshepong	1	1	3.1--9	unknown	2	1	11	29	Tshepong		1	0	1	1	1	1	1	1	1	1	tshepong	1	2		1	1
84	17--30	Female	Yes	No		No	Yes	5		1	1	1	12	10	2				2	<=2	4--12	1	tshepong	1	1	3.1--9	unknown	1	1	12		Tshepong		0	0	0	0	1	0	1	1	1	1	tshepong	1	0	18	0	1
85	17--30	Female	No	No		Yes	No	3		0	0	1	8	6	2	26	1	25	2	<=2	4--12	1	local	1	1	<=3	unknown	1	1	8	26	Local	Local	0	0	1	0	0	1	1	1	1	1	tshepong	2			1
86	>45	Male	No	No		Yes	No	8	284	1	1	0	8								<=2	1	none	0	1	3.1--9	>200	2	1	8				0	0	0	0	0	0	1	0	1	0	other	3		5	0	1
87	31--45	Male	Yes	Yes	> 6 months - 1 year	No	Yes	8		0	1	1	11	4	7	28	6	22	7	4--12		1	tshepong	1	0	3.1--9	unknown	2	1	11	28	Tshepong	Tshepong	0	0	0	1	1	0	0	0	1	1		2	6		0
88	17--30	Male	No	Yes	> 6 months - 1 year	Yes	No	1		0	1	0	7			26					2--4	0	none	0	1	<=3	unknown	1	1	7	26			0	0	0	1	0	0	1	0	1	1	tshepong	3			0
89	17--30	Female	Yes	Yes	0 - 6 months	Yes	No	18		0	1	1	14			27	4	23	23	12--52		1	tshepong	1	1	>9	unknown	1	1	14	27		Tshepong	0	0	0	1	0	1	1	1	1	1		2			1
90	>45	Male	Yes	No		Yes	No	4		0	0	1	8	6	2	32	6	26	2	<=2	2--4	1	tshepong	1	1	3.1--9	unknown	3	1	8	32	Tshepong	Tshepong	0	0	0	0	0	0	1	1	1	1	tshepong	1	6		0
91	>45	Male	Yes	Yes	> 1 - 5 years	Yes	No	2		1	1	0									<=2	0	none	0	1	<=3	unknown	3	1					1	0	1	1	0	1	1	1	0	0	tshepong	3		5	1
92	>45	Male	Yes	No		Yes	Yes	7		0	1	1	10	6	4	25	6	19	4	2--4	<=2	1	local	1	1	3.1--9	unknown	2	1	10	25	Local	Local	0	0	0	0	1	1	1	1	1	1	tshepong	2	1		1	1
93	31--45	Female	Yes	No		Yes	No	9	534	1	1	0	8								<=2	0	none	0	1	3.1--9	>200	2	1	8				0	0	0	0	0	1	1	1	1	0	tshepong	3		7	1
94	31--45	Female	No	No		Yes	Yes	9		0	1	1	11	2	9	27	10	17	9	4--12		1	local	1	1	3.1--9	unknown	1	1	11	27	Local	Local	0	0	0	0	1	1	1	0	1	1		2			1
95	31--45	Male	Yes	No		Yes	No	6	94	1	1	0									2--4	0	none	0	1	3.1--9	<=200	2	1					0	0	0	0	0	1	1	0	0	0	tshepong	3		1	1
96	>45	Female	Yes	No		Yes	No	6		1	1	0	10								<=2	0	none	0	1	3.1--9	unknown	3	1	10				1	0	0	0	0	1	1	1	1	0	tshepong	3		5	1
97	17--30	Female	No	No		Yes	Yes	2	445	0	0	1	10			25	6	19	19	12--52	2--4	1	local	1	1	<=3	>200	1	1	10	25		Local	0	0	0	0	1	1	1	1	1	1	tshepong	2			1	1
98	31--45	Male	No	No		Yes	No	7	260	0	0	0	9								<=2	0	none	0	0	3.1--9	>200	1	1	9				0	0	0	0	0	0	0	0	1	0	tshepong	3			0
99	>45	Male	Yes	Yes	> 1 - 5 years	Yes	No	3		1	0	1	10	2	8	25			8	4--12	2--4	1	tshepong	1	1	<=3	unknown	2	1	10	25	Tshepong		0	0	1	1	0	1	1	1	1	1	tshepong	2		22	1	1
100	31--45	Female	No	No		Yes	Yes	5	330	0	1	1	10	2	8	27	4	23	8	4--12	2--4	1	tshepong	1	1	3.1--9	>200	1	1	10	27	Tshepong	Tshepong	0	0	0	0	1	1	1	1	1	1	tshepong	2			1
101	17--30	Female	Yes	No		Yes	No	9		1	1	1	9	6	3				3	2--4		1	tshepong	1	1	3.1--9	unknown	1	1	9		Tshepong		0	0	0	0	0	0	1	1	1	1		2	3	12	0
102	17--30	Female	Yes	Yes	> 1 - 5 years	Yes	Yes	3	471	0	0	1	9	1	8	25	2	23	8	4--12	<=2	1	tshepong	1	0	<=3	>200	1	1	9	25	Tshepong	Tshepong	0	0	0	1	1	0	0	0	1	1	tshepong	2	-3		0
103	>45	Female	Yes	Yes	> 1 - 5 years	Yes	No			0	0	0										0	none	0	1	missing	unknown	3	1					0	0	0	1	0	1	1	0	0	0		3			1
104	>45	Female	Yes	Yes	> 1 - 5 years	No	Yes	1		0	0	1	9	6	3	25	4	21	3	2--4	5	1	local	1	1	<=3	unknown	2	1	9	25	Local	Local	0	0	0	1	1	0	1	1	1	1	local	1			0
105	31--45	Female	No	No		Yes	No	5	318	0	0	1	8	1	7	25	4	21	7	4--12	<=2	1	local	1	0	3.1--9	>200	2	1	8	25	Local	Local	0	0	0	0	0	0	0	0	1	1	tshepong	2			0
106	31--45	Female	Yes	No		Yes	No	13		0	0	1	9	2	7	26	2	24	7	4--12	<=2	1	local	1	1	>9	unknown	2	1	9	26	Local	Local	0	0	0	0	0	1	1	1	1	1	tshepong	2			1
107	31--45	Male	Yes	Yes	> 1 - 5 years	Yes	No	4		0	1	1	9			-21	4	-25	4	2--4	2--4	1	local	1	1	3.1--9	unknown	1	1	9	-21		Local	0	0	0	1	0	1	1	1	1	1	tshepong	2			1	1
108	31--45	Male	No	No		Yes	No	3	173	0	0	1	8	6	2	25	4	21	2	<=2	<=2	1	tshepong	1	0	<=3	<=200	2	1	8	25	Tshepong	Local	0	0	0	0	0	0	0	0	1	1	tshepong	1			0
109	31--45	Female	No	Yes	0 - 6 months	Yes	Yes	35		1	0	0									2--4	0	none	0	1	>9	unknown	2	1					0	1	0	1	1	1	1	1	0	0	tshepong	3		0	1	1
110	31--45	Female	Yes	Yes	0 - 6 months	Yes	Yes	4	86	1	1	1	7	2	5	32	6	26	5	4--12	<=2	1	local	1	1	3.1--9	<=200	2	1	7	32	Local	Local	0	0	1	1	1	1	1	1	1	1	tshepong	2		0	1
111	17--30	Female	Yes	No		Yes	No	20		0	0	1	8	6	2	29			2	<=2	<=2	1	tshepong	1	1	>9	unknown	1	1	8	29	Tshepong		0	0	1	0	0	1	1	0	1	1	tshepong	1			1	1
112	17--30	Male	No	No		Yes	No	5	335	0	0	1	8			30					<=2	0	none	0	1	3.1--9	>200	1	1	8	30			0	0	0	0	0	1	1	0	1	0	tshepong	2			1
113	>45	Female	No	No		No	Yes	5	324	0	0	1	9	2	7	28	1	27	7	4--12	<=2	1	tshepong	1	0	3.1--9	>200	2	1	9	28	Tshepong	Local	0	0	0	0	1	0	0	0	1	1	tshepong	2			0
114	>45	Female	Yes	Yes	> 1 - 5 years	No	Yes	10		0	1	1	7			28	6	22	22	12--52	<=2	1	tshepong	1	1	>9	unknown	3	1	7	28		Tshepong	0	0	1	1	1	1	1	1	1	1	tshepong	2			0	1
115	17--30	Female	Yes	Yes	> 1 - 5 years	Yes	No	31		0	1	1	8	4	4	29	1	28	4	2--4		1	tshepong	1	1	>9	unknown	1	1	8	29	Tshepong	Tshepong	0	0	0	1	0	1	1	1	1	1		2	-16		1
116	31--45	Male	Yes	No		Yes	No	6		1	0	0	8								2--4	0	none	0	1	3.1--9	unknown	2	1	8				0	0	0	0	0	1	1	1	1	0	tshepong	3		2	1
117	17--30	Female	No	No		Yes	No	4	392	0	0	0	8			32					5	0	none	0	1	3.1--9	>200	1	1	8	32			0	0	0	0	0	1	1	0	1	1	tshepong	3			1	1
118	17--30	Female	Yes	No		No	No	4	566	0	0	1	8			28	4	24	24	12--52	<=2	1	local	1	1	3.1--9	>200	1	1	8	28	Local	Tshepong	0	0	0	0	0	0	1	0	1	1	tshepong	2	1		0	1
119	17--30	Female	Yes	No		Yes	No			0	0	0										0	none	0	1	missing	unknown	1	1					0	0	0	0	0	1	1	1	0	0		3			1
120	17--30	Male	Yes	No		Yes	Yes	8		0	0	1	8			28						0	none	0	1	3.1--9	unknown	1	1	8	28			0	0	0	0	1	1	1	1	1	0		2			1
121	17--30	Female	No	No		Yes	No	4	151	0	0	1	8	4	4	-19			4	2--4	<=2	1	tshepong	1	1	3.1--9	<=200	1	1	8	-19	Tshepong		0	0	0	0	0	1	1	0	1	1	tshepong	2			1
[truncated: 4 more columns]
